# Supplementary material for: Assessment of the Effectiveness, Socio-Economic Impact and Implementation of a Digital Solution for Patients with Advanced Chronic Diseases: The ADLIFE Study Protocol
Source: Int J Environ Res Public Health. 2023 Feb 10;20(4):3152. doi: 10.3390/ijerph20043152 (PMC9966680; doi:10.3390/ijerph20043152)
Supplement: Supplementary file 1 [file ijerph-20-03152-s001.zip]

Archive with 5 entries (5 files):
- Supplementary File S1.pdf
- Supplementary File S2.pdf
- Supplementary File S3.xlsx
- Supplementary File S4.xlsx
- Supplementary File S5.xlsx
