# Supplementary material for: Assessment of the Effectiveness, Socio-Economic Impact and Implementation of a Digital Solution for Patients with Advanced Chronic Diseases: The ADLIFE Study Protocol
Source: Int J Environ Res Public Health. 2023 Feb 10;20(4):3152. doi: 10.3390/ijerph20043152 (PMC9966680; doi:10.3390/ijerph20043152)
Supplement: Supplementary file 1 [file ijerph-20-03152-s001.zip › Supplementary File S3.xlsx]

## Sheet: contact details
DATA MANAGERS
Pilot site	Person in charge	Email
OSAKIDETZA
University of Strahclyde - NHS Lanarshire
UHCW - NHS Trust
OUH
GWMK
RJH
Assuta Ashdod Hospital - Maccabi Healthcare Services Southern Region
EVALUATION COORDINATOR (QUANTITATIVE APPROACH)
Partner	Person in charge	Email
Kronikgune	Borja García-Lorenzo Ania Gorostiza	bgarcia@kronikgune.org agorostiza@kronikgune.org

## Sheet: gantt chart&study design
Task nº	Task	Task description	2022-07-01	2022-08-01	2022-09-01	2022-10-01	2022-11-01	2022-12-01	2023-01-01	2023-02-01	2023-03-01	2023-04-01	2023-05-01	2023-06-01	2023-07-01	2023-08-01	2023-09-01	2023-10-01	2023-11-01	2023-12-01	2024-01-01	2024-02-01	2024-03-01	2024-04-01	2024-05-01	2024-06-01
			M31	M32	M33	M34	M35	M36	M37	M38	M39	M40	M41	M42	M43	M44	M45	M46	M47	M48	M49	M50	M51	M52	M53	M54
1	Identification of tentative target patient population	Identify patients meeting the elegibility criteria from electronic health records (EHR)
2	Identification of final target patient population	Identify final target population according to the checking process conducted by health professionals
3	Intervention patients sign up on ADLIFE platform	Sign up the intervention patients, previously recruited by health professionals, on the ADLIFE platform. The ADLIFE platform will automatically assign an ADLIFE ID
4	Saving intervention participants	Save the intervention participants with their corresponding ADLIFE ID and EHR ID.
5	Indentification of target control patient population (TCPP)	Identify target control population defined as the subset of final target population removing the intervention patients
6	Baseline and control period of intervention participants data collection	Collect baseline and control period data on intervention patients and their caregivers (Template 1)
7	Preliminar data cleaning process	Conduct data cleaning process according to guideline described in sheet instructions
8	Share data collected on task 6 with evaluation coordinator	Share data collection template fullfilled with baseline and control period data of intervention patients and their caregivers (Template 1)
9	Fulfil and share recruitment flowchart with evaluation coordinator	Fulfil and share the recruitment flow-chart, which can be fond in Annex 1 of the study protocol
10	Endline and intervention period of intervention participants data collection	Collect endline and intervenntion period data on intervention patients and their caregivers (Template 2)
11	Control period and baseline + intervention period and endline of TCPP data collection	Collect control and baseline + intervention period and endline data on TCPP (Template 3)
12	Data cleaning process	Conduct data cleaning process according to guideline described in sheet instructions
13	Anonymization of data collected on task 11	Anonymize data collected on task 11 following the anonymization methods described in instructions sheet
14	Health-related outcome log and Potentially Preventable Situations (PPSs) log data collection	Conduct data collection of health-related outcome log and Potentially Preventable Situations (PPSs) log according to the provided instructions in instruction sheet
15	Share data collected on tasks 10, 11 and 14 with evaluation coordinator	Share a) Template 2 , b) Template 3, c) the Health-related outcome log and d)Potentially Preventable Situations (PPSs) log
Legend
	Task deadline
	Intervention starts
	Intervention ends

## Sheet: flow-chart
Flow-chart of the recruitment and selection process

## Sheet: cb_baseline
variable	label	type	value	value label	intervention	control	source	observations / comments	osakidetza	ustrath	uhcw	ouh	gwmk	rjh	amca
patient
id_patient	patient id	string	n.a.	n.a.	X	X	intervention group: FHIR control group: local EHR	- intervention group: four-number format automatically assigned by ADLIFE platform e.g. 1006 - control group: anonymized format
site	site of reference	categorical	1	osakidetza		X	control group: local EHR
			2	ustrath
			3	uhcw
			4	ouh
			5	gwmk
			6	rjh
			7	amca
baseline_date	date of baseline	date (dd/mm/yyyy)	intervention group: 01/07/2022 - 31/03/2023	n.a.	X		intervention group: FHIR	intervention group: defined as date on which the patient care plan is created
birth_year_pat	year of birth	date	≤1977	n.a.	X	X	intervention group: FHIR control group: local EHR
			999	unknown
sex_pat	sex	categorical	0	male	X	X	intervention group: FHIR control group: local EHR
			1	female
			999	unknown
hf_diag	diagnoses of heart failure	categorical	0	no	X	X	intervention group: FHIR control group: local EHR	ICD-9: 428*, 401, 404.01, 404.11, 404.91, 404.03, 404.13, 404.93 ICD-10: I50*, I11.0, I13.0, I13.2, I13.9
			1	yes
			999	unknown
copd_diag	diagnoses of copd	categorical	0	no	X	X	intervention group: FHIR control group: local EHR	ICD-9: 492* ICD-10: J44*
			1	yes
			999	unknown
nyha	funcional stage acording to the NYHA	categorical	1	I	X	X	intervention group: FHIR control group: local EHR						not for control group
			2	II
			3	III
			4	IV
			999	unknown
accf_aha	ACCF/AHA classification	categorical	1	A	X	X	intervention group: FHIR control group: local EHR				not for control group	not for control group	not for control group	not for control group
			2	B
			3	C
			4	D
			999	unknown
kccq_score	total score of the kansas city cardiomyopathy questionnaire (kccq)	discrete	0-100	n.a.	X		intervention group: FHIR
			999	unknown
gold_score	total score of gold scale of copd	categorical	1	A	X	X	intervention group: FHIR control group: local EHR						not for control group
			2	B
			3	C
			4	D
			999	unknown
cat_score	total score of the copd assessment test (cat)	discrete	0-40	n.a.	X	X	intervention group: FHIR control group: local EHR					not for control group	not for control group
			999	unknown
mmrc_score	total score of the modified medical research council of dypsnea (mmrc)	categorical	0	dyspnea only with strenuous exercise	X	X	intervention group: FHIR control group: local EHR
			1	dyspnea when hurrying or walking up a slight hill
			2	walks slower than people of the same age because of dyspnea or has to stop for breath when walking at own pace
			3	stops for breath after walking 100 yards (91 m) or after a few minutes
			4	too dyspneic to leave house or breathless when dressing
			999	unknown
fev1/fvc_score	forced expiratory volume divided by forced vital capacity in %	continuous	0-100	n.a.	X	X	intervention group: FHIR control group: local EHR			not for control group			not for control group		not for control group
			999	unknown
polypharmacy	whether patient has been prescribed with five or more drugs	categorical	0	no	X	X	intervention group: FHIR control group: local EHR
			1	yes
			999	unknown
oxygen	whether patient needs oxygen at home	categorical	0	no	X	X	intervention group: FHIR control group: local EHR	ICD-9: V46.2 ICD-10 Z99.8
			1	yes
			999	unknown
niv	whether patient needs non-invasive ventilation	categorical	0	no	X	X	intervention group: FHIR control group: local EHR	ICD-9: 96.0, 96.7, V46.1 ICD-10: Z99.1X, J95.850, J95.851, J95.859
			1	yes
			999	unknown
euroqol_mo	patient response to the mobility dimension of the eq5d5l questionnaire	categorical	1	I have no problems in walking about	X		intervention group: FHIR
			2	I have slight problems in walking about
			3	I have moderate problems in walking about
			4	I have severe problems in walking about
			5	I am unable to walk about
			999	unknown
euroqol_sc	patient response to the self-care dimension of the eq5d5l questionnaire	categorical	1	I have no problems washing or dressing myself	X
			2	I have slight problems washing or dressing myself
			3	I have moderate problems washing or dressing myself
			4	I have severe problems washing or dressing myself
			5	I am unable to wash or dress myself
			999	unknown
euroqol_ua	patient response to the usual activities dimension of the eq5d5l questionnaire	categorical	1	I have no problems doing my usual activities	X
			2	I have slight problems doing my usual activities
			3	I have moderate problems doing my usual activities
			4	I have severe problems doing my usual activities
			5	I am unable to do my usual activities
			999	unknown
euroqol_pd	patient response to the pain/discomfort dimension of the eq5d5l questionnaire	categorical	1	I have no pain or discomfort	X
			2	I have slight pain or discomfort
			3	I have moderate pain or discomfort
			4	I have severe pain or discomfort
			5	I have extreme pain or discomfort
			999	unknown
euroqol_ad	patient response to the anxiety/depression dimension of the eq5d5l questionnaire	categorical	1	I am not anxious or depressed	X
			2	I am slightly anxious or depressed
			3	I am moderately anxious or depressed
			4	I am severely anxious or depressed
			5	I am extremely anxious or depressed
			999	unknown
lawton_score	total score of lawton scale	discrete	women: 0-8 men: 0-5	n.a.	X		intervention group: FHIR
			999	unknown
barthel_score	total score of barthel index	discrete	0-100	n.a.	X		intervention group: FHIR
			999	unknown
had_score	total score of had scale	discrete	0-42	n.a.	X		intervention group: FHIR
			999	unknown
had_a_score	anxiety score of had scale	discrete	0-21	n.a.	X
			999	unknown
had_d_score	depression score of had scale	discrete	0-21	n.a.	X
			999	unknown
co_mi	myocardial infarct	categorical	0	no	X	X	intervention group: FHIR control group: local EHR	CIE9: 410.x, 412.x CIE10: I21.x, I22.x, I25.2
			1	yes
			999	unknown
co_chf	congestive heart failure	categorical	0	no	X	X		CIE9: 428.x CIE10: I09.9,I11.0, I13.0, I13.2, I25.5, I42.0, I42.5-I42.9, I43.x, I50.x, P29.0
			1	yes
			999	unknown
co_pvd	peripheral vascular disease	categorical	0	no	X	X		CIE9: 443.9, 441.x, 785.4, V43.4 Procedure 38.48 CIE10: I70.x, I71.x, I73.1, I73.8, I73.9, I77.1, I79.0, I79.2, K55.1, K55.8, K55.9, Z95.8, Z95.9
			1	yes
			999	unknown
co_cervd	cerebrovascular disease	categorical	0	no	X	X		CIE9: 430.x-438.x CIE10: G45.x, G46.x, H34.0, I60.x-I69.x
			1	yes
			999	unknown
co_dem	dementia	categorical	0	no	X	X		CIE9: 290.x CIE10: F00.x-F03.x, F05.1, G30.x, G31.1
			1	yes
			999	unknown
co_pulmonary	chronic pulmonary disease	categorical	0	no	X	X		CIE9: 490.x-505.x, 506.4 CIE10: I27.8, I27.9, J40.x-J47.x, J60.x-J67.x, J68.4, J70.1, J70.3
			1	yes
			999	unknown
co_rheumatic	rheumatic disease	categorical	0	no	X	X		CIE9: 710.0, 710.1, 710.4, 714.0-714.2, 714.81, 725.x CIE10: M05.x, M06.x, M31.5, M32.x-M34.x, M35.1, M35.3, M36.0
			1	yes
			999	unknown
co_ulcer	peptic ulcer disease	categorical	0	no	X	X		CIE9: 531.x-534.x CIE10: K25.x-K28.x
			1	yes
			999	unknown
co_mild_liver	mild liver disease	categorical	0	no	X	X		CIE9: 571.2, 571.4-571.6 CIE10: B18.x, K70.0-K70.3, K70.9, K71.3-K71.5, K71.7, K73.x, K74.x, K76.0, K76.2-K76.4, K76.8, K76.9, Z94.4
			1	yes
			999	unknown
co_dm_uncompl	diabetes without chronic complication	categorical	0	no	X	X		CIE9: 250.0-250.3, 250.7 CIE10: E10.0, E10.l, E10.6, E10.8, E10.9, E11.0, E11.1, E11.6, E11.8, E11.9, E12.0, E12.1, E12.6, E12.8, E12.9, E13.0, E13.1, E13.6, E13.8, E13.9, E14.0, E14.1, E14.6, E14.8, E14.9
			1	yes
			999	unknown
co_dm_compl	diabetes with chronic complication	categorical	0	no	X	X		CIE9: 250.4-250.6 CIE10: E10.2-E10.5, E10.7, E11.2-E11.5, E11.7, E12.2-E12.5, E12.7, E13.2-E13.5, E13.7, E14.2-E14.5, E14.7
			1	yes
			999	unknown
co_plegia	hemiplegia or paraplegia	categorical	0	no	X	X		CIE9: 344.1, 342.x CIE10: G04.1, G11.4, G80.1, G80.2, G81.x, G82.x, G83.0-G83.4, G83.9
			1	yes
			999	unknown
co_renal	renal disease	categorical	0	no	X	X		CIE9: 582.x, 583-583.7, 585.x, 586.x, 588.x CIE10: I12.0, I13.1, N03.2-N03.7, N05.2-N05.7, N18.x, N19.x, N25.0, Z49.0-Z49.2, Z94.0, Z99.2
			1	yes
			999	unknown
co_malignancy	any malignancy, including lymphoma and leukemia, except malignant neoplasm of skin	categorical	0	no	X	X		CIE9: 140.x-172.x, 174.x-195.8, 200.x-208.x CIE10: C00.x-C26.x, C30.x-C34.x, C37.x-C41.x, C43.x, C45.x-C58.x, C60.x-C76.x, C81.x-C85.x, C88.x, C90.x-C97.x
			1	yes
			999	unknown
co_mod_sev_liver	moderate or severe liver disease	categorical	0	no	X	X		CIE9: 456.0-456.21, 572.2-572.8 CIE10: I85.0, I85.9, I86.4, I98.2, K70.4, K71.1, K72.1, K72.9, K76.5, K76.6, K76.7
			1	yes
			999	unknown
co_metastasis	metastatic solid tumor	categorical	0	no	X	X		CIE9: 196.x-199.1 CIE10: C77.x-C80.x
			1	yes
			999	unknown
co_aids	AIDS/HIV	categorical	0	no	X	X		CIE9: 042.x-044.x CIE10: B20.x-B22.x, B24.x
			1	yes
			999	unknown
caregiver
caregiver	whether patient have an informal caregiver and his/her link with the caregiver	categorical	0	No caregiver	X		intervention group: FHIR
			1	Familiar
			2	External
			3	Other
			999	unknown
birth_year_care	year of birth	date	yyyy	n.a.	X			applies if caregiver ≠ 0
			999	unknown
sex_care	sex	categorical	0	male	X			applies if caregiver ≠ 0
			1	female
			999	unknown
wemwbs_score	total score of the warwick-edinburgh mental wellbeing scale	discrete	14-70	n.a.	X			applies if caregiver ≠ 0
			999	unknown
zbi22_score	total score of the zarit caregiver burden interview	numeric	0-88	n.a.	X			applies if caregiver ≠ 0
			999	unknown

## Sheet: cb_endline
variable	label	type	value	value label	intervention	control	source	observations / comments	osakidetza	ustrath	uhcw	ouh	gwmk	rjh	amca
patient
id_patient	patient id	string	n.a.	n.a.	X	X	intervention group: FHIR control group: local EHR	- intervention group: four-number format automatically assigned by ADLIFE platform e.g. 1006 - control group: anonymized format
collection_date	date of data collection/extraction	date (dd/mm/yyyy)	01/01/2024 - 31/01/2024	n.a.		X	control group: local EHR	anonymized format
dropout_pat	whether the patient have dropped-out of the study	categorical	0	no	X		intervention group: FHIR
			1	yes
dropout_date_pat	date of patient drop-out	date (dd/mm/yyyy)	intervention group: 01/01/2023 - 31/12/2023	n.a.	X			applies if dropout_pat = 1
dropout_reason_pat	reason of drop-out	categorical	1	death	X			applies if dropout_pat = 1
			2	not interested anymore
			3	too much time consuming
			4	technology issues
			5	lack of help caregiver
			6	institutionalization
			7	other
			999	no reponse
exitus	whether the patient has died during the study	categorical	0	no	X	X	intervention group: FHIR control group: local EHR
			1	yes
			999	unknown
exitus_date	date of patient exitus	date	intervention group: 01/01/2023 - 31/12/2023 control group: 01/07/2022 - 31/12/2023	n.a.	X	X	intervention group: FHIR control group: local EHR	applies if exitus = 1 control group: anonymized format
			999	unknown
exitus_place	place of exitus	categorical	0	hospital	X	X	intervention group: FHIR control group: local EHR	applies if exitus = 1							not for control group
			1	home
			2	other
			999	unknown
hf_diag	diagnoses of heart failure	categorical	0	no	X	X	intervention group: FHIR control group: local EHR	ICD-9: 428*, 401, 404.01, 404.11, 404.91, 404.03, 404.13, 404.93 ICD-10: I50*, I11.0, I13.0, I13.2, I13.9
			1	yes
			999	unknown
copd_diag	diagnoses of copd	categorical	0	no	X	X	intervention group: FHIR control group: local EHR	ICD-9: 492* ICD-10: J44*
			1	yes
			999	unknown
nyha	funcional stage acording to the NYHA	categorical	1	I	X	X	intervention group: FHIR control group: local EHR						not for control group
			2	II
			3	III
			4	IV
			999	unknown
accf_aha	ACCF/AHA classification	categorical	1	A	X	X	intervention group: FHIR control group: local EHR				not for control group	not for control group	not for control group	not for control group
			2	B
			3	C
			4	D
			999	unknown
kccq_score	total score of the kansas city cardiomyopathy questionnaire (kccq)	discrete	0-100	n.a.	X		intervention group: FHIR
			999	unknown
gold_score	total score of gold scale of copd	categorical	1	A	X	X	intervention group: FHIR control group: local EHR						not for control group
			2	B
			3	C
			4	D
			999	unknown
cat_score	total score of the copd assessment test (cat)	discrete	0-40	n.a.	X	X	intervention group: FHIR control group: local EHR					not for control group	not for control group		not for control group
			999	unknown
mmrc_score	total score of the modified medical research council of dypsnea (mmrc)	categorical	0	dyspnea only with strenuous exercise	X	X	intervention group: FHIR control group: local EHR
			1	dyspnea when hurrying or walking up a slight hill
			2	walks slower than people of the same age because of dyspnea or has to stop for breath when walking at own pace
			3	stops for breath after walking 100 yards (91 m) or after a few minutes
			4	too dyspneic to leave house or breathless when dressing
			999	unknown
fev1/fvc_score	forced expiratory volume divided by forced vital capacity in %	continuous	0-100	n.a.	X	X	intervention group: FHIR control group: local EHR			not for control group			not for control group		not for control group
			999	unknown
polypharmacy	whether patient has been prescribed with five or more drugs	categorical	0	no	X	X	intervention group: FHIR control group: local EHR
			1	yes
			999	unknown
oxygen	whether patient needs oxygen at home	categorical	0	no	X	X	intervention group: FHIR control group: local EHR	ICD-9: V46.2 ICD-10 Z99.8
			1	yes
			999	unknown
niv	whether patient needs non-invasive ventilation	categorical	0	no	X	X	intervention group: FHIR control group: local EHR	ICD-9: 96.0, 96.7, V46.1 ICD-10: Z99.1X, J95.850, J95.851, J95.859
			1	yes
			999	unknown
euroqol_mo	patient response to the mobility dimension of the eq5d5l questionnaire	categorical	1	I have no problems in walking about	X		intervention group: FHIR
			2	I have slight problems in walking about
			3	I have moderate problems in walking about
			4	I have severe problems in walking about
			5	I am unable to walk about
			999	unknown
euroqol_sc	patient response to the self-care dimension of the eq5d5l questionnaire	categorical	1	I have no problems washing or dressing myself	X
			2	I have slight problems washing or dressing myself
			3	I have moderate problems washing or dressing myself
			4	I have severe problems washing or dressing myself
			5	I am unable to wash or dress myself
			999	unknown
euroqol_ua	patient response to the usual activities dimension of the eq5d5l questionnaire	categorical	1	I have no problems doing my usual activities	X
			2	I have slight problems doing my usual activities
			3	I have moderate problems doing my usual activities
			4	I have severe problems doing my usual activities
			5	I am unable to do my usual activities
			999	unknown
euroqol_pd	patient response to the pain/discomfort dimension of the eq5d5l questionnaire	categorical	1	I have no pain or discomfort	X
			2	I have slight pain or discomfort
			3	I have moderate pain or discomfort
			4	I have severe pain or discomfort
			5	I have extreme pain or discomfort
			999	unknown
euroqol_ad	patient response to the anxiety/depression dimension of the eq5d5l questionnaire	categorical	1	I am not anxious or depressed	X
			2	I am slightly anxious or depressed
			3	I am moderately anxious or depressed
			4	I am severely anxious or depressed
			5	I am extremely anxious or depressed
			999	unknown
lawton_score	total score of lawton scale	discrete	women: 0-8 men: 0-5	n.a.	X		intervention group: FHIR
			999	unknown
barthel_score	total score of barthel index	discrete	0-100	n.a.	X		intervention group: FHIR
			999	unknown
had_score	total score of had scale	discrete	0-42	n.a.	X		intervention group: FHIR
			999	unknown
had_a_score	anxiety score of had scale	discrete	0-21	n.a.	X
			999	unknown
had_d_score	depression score of had scale	discrete	0-21	n.a.	X
			999	unknown
caregiver
caregiver	whether patient have an informal caregiver and his/her link with the caregiver	categorical	0	No caregiver	X		intervention group: FHIR
			1	Familiar
			2	External
			3	Other
dropout_care	whether the patient have dropped-out of the study	categorical	0	no	X			applies if caregiver ≠ 0
			1	yes
dropout_date_care	date of caregiver drop-out	date (dd/mm/yyyy)	intervention group: 01/01/2023 - 31/12/2023	n.a.	X			applies if caregiver ≠ 0
			999	unknown
dropout_reason_care	reason of drop-out	categorical	1	death	X			applies if caregiver ≠ 0
			2	not interested anymore
			3	too much time consuming
			4	technology issues
			5	patient's drop out
			6	other
			999	no reponse
wemwbs_score	total score of the warwick-edinburgh mental wellbeing scale	discrete	14-70	n.a.	X			applies if caregiver ≠ 0
			999	unknown
zbi22_score	total score of the zarit caregiver burden interview	discrete	0-88	n.a.	X			applies if caregiver ≠ 0
			999	unknown

## Sheet: cb_patient healthcare visits
variable	label	type	value	value label	intervention	control	source	observations / comments	osakidetza	ustrath	uhcw	ouh	gwmk	rjh	amca
patient
id_patient	patient id	string	n.a.	n.a.	X	X	intervention group: FHIR control group: local EHR	- intervention group: four-number format automatically assigned by ADLIFE platform e.g. 1006 - control group: anonymized format
visit_type	type of healthcare visit	categorical	0	general practice at healthcare centre	X	X	intervention group: FHIR control group: local EHR	- In case no breakdown across type of general practice/nurse visits is available (at the healthcare centre by telephone or at home), visits will be entered in at the healthcare centre category. - More than one visit per patient is possible, one row per visit is expected					not for control group
			1	general practice by telephone
			2	general practice at home
			3	primary care nurse at healthcare centre
			4	primary care nurse by telephone
			5	primary care nurse at home
			6	cardiology
			7	respiratory
			8	endocrinology
			9	nephrology
			10	neurology
			11	psychiatry
			12	internal medicine
			13	other
			14	emergency department
visit_date	date of visit	date (dd/mm/yyyy)	intervention group: template 1: 01/01/2022 - baseline_date template 2: baseline_date - 31/12/2023 control group: template 3: 01/01/2022 - 31/12/2023	n.a.	X	X	intervention group: FHIR control group: local EHR	- baseline_date: defined on patient&caregiver_baseline sheet - control group: anonymized format - more than one visit per patient is possible, one row per visit is expected
			999999999	unknown

## Sheet: cb_patient hospital admissions
variable	label	type	value	value label	intervention	control	source	observations / comments	osakidetza	ustrath	uhcw	ouh	gwmk	rjh	amca
patient
id_patient	patient id	string	n.a.	n.a.	X	X	intervention group: FHIR control group: local EHR	- intervention group: four-number format automatically assigned by ADLIFE platform e.g. 1006 - control group: anonymized format
admission_type	type of hospital admission at healthcare center	categorical	0	conventional hospital	X	X	intervention group: FHIR control group: local EHR	More than one hospital admission per patient is possible, one row per hospital admission is expected							not for control group
			1	intensive care unit (icu)
			2	hospital at home
admission_date	date of hospital admission at healthcare center	date (dd/mm/yyyy)	intervention group: template 1: 01/01/2022 - baseline_date template 2: baseline_date - 31/12/2023 control group: template 3: 01/01/2022 - 31/12/2023	n.a.	X	X	intervention group: FHIR control group: local EHR	- baseline_date: defined on patient&caregiver_baseline sheet - control group: anonymized format - more than one admission per patient is possible, one row per admission is expected
			999999999	unknown
admission_los	length of stay of hospital admissions in days	discrete	1-730	n.a.	X	X	intervention group: FHIR control group: local EHR	more than one admission per patient is possible, one row per admission is expected
			999	unknown

## Sheet: studydesign
																	Data retrospectively collected
	Control period					Intervention period											Data prospectively collected
Intervention group
Control groupa																	Template 1
						Intervention starts											Template 2
	12-month prior to intervention								12-month follow-up								Template 3
	a Target control patient population (TCPP)				Baseline					Endline
