# Supplementary material for: Assessment of the Effectiveness, Socio-Economic Impact and Implementation of a Digital Solution for Patients with Advanced Chronic Diseases: The ADLIFE Study Protocol
Source: Int J Environ Res Public Health. 2023 Feb 10;20(4):3152. doi: 10.3390/ijerph20043152 (PMC9966680; doi:10.3390/ijerph20043152)
Supplement: Supplementary file 1 [file ijerph-20-03152-s001.zip › Supplementary File S4.xlsx]

## Sheet: instructions
	GENERAL INFORMATION
	This data collection guide (DCG) is focus on the economic assesment and contains two further sheets compiling the codebook. The sheets are "cb_unit costs" and "cb_drug prescription cost" and their content is explained in more detail below. This DCG also refers to the three data collection templates that you will be provided to enter the data.
	cb_unit costs
	In this sheet you will find the requested information about the unit costs that works in each pilot site. The information described will be collected in the template "adlife_economic assessment_template 1". The information is necessary to adapt the general simulation model to each pilot site. We kindly ask pilot sites to confirm the data availability to see if any change need to be implemented.
	cb_drug prescription
	In this sheet you will find the requested information about the total drug prescription cost that patients have during the intervention period. The information will be collected in the template "adlife_economic assessment_template 2" for the intervention patients and in the template "adlife_economic assessment_template 3" for the target control patient population (TCPP). We kindly ask pilot sites…
	TASKS AND DEADLINES
	This section shows comprehensive information of the tasks, data collection templates content and deadlines. Fullfilled data collection templates will be sent to the evaluation coordinator on deadlines showed below.
		Task nº	Task	Task description	2022-07-01	2024-01-01
					M31	M49
		1	Collect and send unit cost data to evaluation coordinator	Collect and send the "adlife_economic assessment_template 1" fulfilled with each pilot site unit cost data.
		2	Collect and send intervention patients drug prescription cost data to evaluation coordinator	Collect send the "adlife_economic assessment_template 2" fulfilled with the drug prescription cost data of intervention patients.
		3	Collect and send control patients drug prescription cost data to evaluation coordinator	Collect send the "adlife_economic assessment_template 3" fulfilled with the drug prescription cost data of target control patient population (TCPP) .
	CONTACT DETAILS
		EVALUATION COORDINATOR (ECONOMIC ASSESSMENT)
		Partner	Person in charge	Email
		Kronikgune	Igor Larrañaga Uribeetxebarria	ilarranaga@kronikgune.org
			Javier Mar Medina	franciscojavier.marmedina@osakidetza.eus

## Sheet: cb_unit costs
resource		variable	label	type	Notes	osakidetza	ustrath	uhcw	ouh	gwmk	rjh	amca
pilot site information		unit_cost_monetary_unit	monetary unit of the unit costs	text
		unit_cost_year	reference year of the unit costs	discrete
primary care	gp	unit_cost_gp_centre	general practitioner (consultation at healthcare centre)	numeric	(1), (2)
		unit_cost_gp_telephone	general practitioner (consultation by telephone)	numeric	(1), (2)
		unit_cost_gp_home	general practitioner (consultation at home)	numeric	(1), (2)
	pc nurse	unit_cost_pcnurse_centre	primary care nurse (consultation at healthcare centre)	numeric	(1), (2)
		unit_cost_pcnurse_telephone	primary care nurse (consultation by telephone)	numeric	(1), (2)
		unit_cost_pcnurse_home	primary care nurse (consultation at home)	numeric	(1), (2)
hospital care	outpatient services	unit_cost_cardiology_first	cardiology (first consultation)	numeric	(1), (3), (4)
		unit_cost_cardiology_successive	cardiology (successive consultation)	numeric	(1), (3), (4)
		unit_cost_respiratory_first	respiratory (first consultation)	numeric	(1), (3), (4)
		unit_cost_respiratory_successive	respiratory (successive consultation)	numeric	(1), (3), (4)
		unit_cost_endocrinology_first	endocrinology (first consultation)	numeric	(1), (3), (4)
		unit_cost_endocrinology_successive	endocrinology (successive consultation)	numeric	(1), (3), (4)
		unit_cost_nephrology_first	nephrology (first consultation)	numeric	(1), (3), (4)
		unit_cost_nephrology_successive	nephrology (successive consultation)	numeric	(1), (3), (4)
		unit_cost_neurology_first	neurology (first consultation)	numeric	(1), (3), (4)
		unit_cost_neurology_successive	neurology (successive consultation)	numeric	(1), (3), (4)
		unit_cost_psychiatry_first	psychiatry (first consultation)	numeric	(1), (3), (4)
		unit_cost_psychiatry_successive	psychiatry (successive consultation)	numeric	(1), (3), (4)
		unit_cost_internal_medicine_first	internal medicine (first consultation)	numeric	(1), (3), (4)
		unit_cost_internal_medicine_successive	internal medicine (successive consultation)	numeric	(1), (3), (4)
		unit_cost_other_first	other (first consultation)	numeric	(1), (3), (4)
		unit_cost_other_successive	other (successive consultation)	numeric	(1), (3), (4)
	emergency room	unit_cost_er	emergency room (per contact)	numeric	(1)
	hospitalisation	unit_cost_hospitalisation	hospitalisation (per day)	numeric	(1), (5)
		unit_cost_home_hospitalisation	home hospitalisation (per day)	numeric	(1), (5)
		unit_cost_icu	icu (per day)	numeric	(1), (5), (6)
* Add rows in the table if necessary
(1) If any resource is not included in the pilot site, related information is not necessary. If some resource that works in the pilot site is misssing, related information can be added to table by adding rows.
(2) In case no breakdown available across type of contacts with gp/nurse, total unit costs will be entered in "at the healthcare centre" category.
(3) In case no breakdown available across type of speciality, total unit costs will be entered in "other" category.
(4) In case no breakdown available across first/succesive consultations, total unit costs will be entered in "first consultation" category.
(5) If unit cost per day is not available, unit cost per stay will be entered.
(6) If ICU cost is considered into hospitalisation cost, this information is not necessary.
			the unit cost of a consultation with a doctor in a health center

## Sheet: cb_drug prescription cost
variable	label	type	value label	intervention	control	Notes	osakidetza	ustrath	uhcw	ouh	gwmk	rjh	amca
id_patient	patient id	string	n.a.	X	X	- intervention group: four-number format automatically assigned by ADLIFE platform e.g. 1006 - control group: anonymized format
drug_prescription_cost	total drug prescription cost that patient had	numeric	n.a.	X	X

## Sheet: studydesign
																	Data retrospectively collected
	Control period					Intervention period											Data prospectively collected
Intervention group
Control groupa																	Template 1
						Intervention starts											Template 2
	12-month prior to intervention								12-month follow-up								Template 3
	a Target control patient population (TCPP)				Baseline					Endline
