# Supplementary material for: Assessment of the Effectiveness, Socio-Economic Impact and Implementation of a Digital Solution for Patients with Advanced Chronic Diseases: The ADLIFE Study Protocol
Source: Int J Environ Res Public Health. 2023 Feb 10;20(4):3152. doi: 10.3390/ijerph20043152 (PMC9966680; doi:10.3390/ijerph20043152)
Supplement: Supplementary file 1 [file ijerph-20-03152-s001.zip › Supplementary File S5.xlsx]

## Sheet: contact details
DATA MANAGERS
Pilot site	Person in charge	Email
OSAKIDETZA
University of Strahclyde - NHS Lanarshire
UHCW - NHS Trust
OUH
GWMK
RJH
Assuta Ashdod Hospital - Maccabi Healthcare Services Southern Region
EVALUATION COORDINATOR (QUANTITATIVE APPROACH)
Partner	Person in charge	Email
Kronikgune	Borja García-Lorenzo Ania Gorostiza Igor Larrañaga	bgarcia@kronikgune.org agorostiza@kronikgune.org ilarrañaga@kronikgune.org
BIRMINGHAM (Technology Acceptance Evaluation)	Sarah Lim Choi Keung Theo Arvanitis	s.n.limchoikeung@bham.ac.uk t.arvanitis@bham.ac.uk

## Sheet: gantt chart&study design
Task nº	Task	Task description	2022-07-01	2022-08-01	2022-09-01	2022-10-01	2022-11-01	2022-12-01	2023-01-01	2023-02-01	2023-03-01	2023-04-01	2023-05-01	2023-06-01	2023-07-01	2023-08-01	2023-09-01	2023-10-01	2023-11-01	2023-12-01		2024-02-01	2024-03-01	2024-04-01	2024-05-01	2024-06-01
			M31	M32	M33	M34	M35	M36	M37	M38	M39	M40	M41	M42	M43	M44	M45	M46	M47	M48		M50	M51	M52	M53	M54
1	Identification of tentative target patient population	Identify patients meeting the elegibility criteria from electronic health records (EHR)
2	Identification of final target patient population	Identify final target population according to the checking process conducted by health professionals
3	Intervention patients sign up on ADLIFE platform	Sign up the intervention patients, previously recruited by health professionals, on the ADLIFE platform. The ADLIFE platform will automatically assign an ADLIFE ID
4	Saving intervention participants	Save the intervention participants with their corresponding ADLIFE ID and EHR ID.
5	Indentification of target control patient population (TCPP)	Identify target control population defined as the subset of final target population removing the intervention patients
6	Baseline and control period of intervention participants data collection	Collect baseline and control period data on intervention patients and their caregivers (Template 1)
6b	Technology acceptance - Timepoint 1 data collection (1/4 through study period, e.g. for 9 months study, T1 will be after 2 months in the study)	3 months into the study, send technology acceptance evaluation questionnaire link to the HCP and Patients & Caregiver intervention groups.
6c	Technology acceptance - Send reminders for completion of Timepoint 1 data collection	One week after initial communication, send a reminder for completion of questionnaires.
7	Preliminar data cleaning process	Conduct data cleaning process according to guideline described on sheet instructions
8	Send data collected on task 6 to evaluation coordinator	Send data collection template fullfilled with baseline and control period data of intervention patients and their caregivers (Template 1)
9	Fulfil and send recruitment flowchart to evaluation coordinator	Fulfil and send the recruitment flow-chart, which can be fond in Annex 1 of the study protocol
10	Endline and intervention period of intervention participants data collection	Collect endline and intervenntion period data on intervention patients and their caregivers (Template 2)
10b	Technology acceptance - Timepoint 2 data collection (3/4 through study period, e.g. for 9 months study, T2 will be after 7 months in the study)	9 months into the study, send evaluation questionnaire links to the intervention groups.
10c	Technology acceptance - Send reminders for completion of Timepont 2 data collection	One week after initial communication, send a reminder for completion of questionnaires.
11	Control period and intervention period of TCPP data collection	Collect control and intervention period data on TCPP (Template 3)
12	Data cleaning process	Conduct data cleaning process according to guideline described on sheet instructions
13	Anonymization of data collected on task 11	Anonymize data collected on task 11 following the anonymization methods described on instructions sheet
14	Health-related outcome log and Potentially Preventable Situations (PPSs) log data collection	Conduct data collection of health-related outcome log and Potentially Preventable Situations (PPSs) log according to the provided instructions in instruction sheet
15	Share data collected on tasks 10, 11 and 14 with evaluation coordinator	Share a) Template 2 , b) Template 3, c) the Health-related outcome log and d)Potentially Preventable Situations (PPSs) log
Legend
	Task deadline
	Intervention starts
	Intervention ends

## Sheet: flow-chart
Flow-chart of the recruitment and selection process

## Sheet: studydesign
	Control period					Intervention period
Intervention group															Data retrospectively collected at 1-month follow-up
Control groupa															Data retrospectively collected at 12-month follow-up
						Intervention starts									Data prospectively collected
	12-month prior to intervention								12-month follow-up
	a Target control patient population (TCPP)				Baseline					Endline					Template 1
															Template 2
															Template 3
